# Supplementary material for: Glucagon promotes net hepatic glycogen repletion following meal ingestion
Source: JCI Insight. 2026 Mar 3;11(8):e201076. doi: 10.1172/jci.insight.201076 (PMC13135395; doi:10.1172/jci.insight.201076)
Supplement: Supporting data values [file jciinsight-11-201076-s074.xlsx]

## Sheet: Fig 1A
Ad lib (8am)	2hr fast (10am)	5hr fast (1pm)	8hr fast (4pm)	ON fast (8am)	Matched Ad lib (1pm)	ON fast, 5hr refeed (1pm)
75.3082	50.6919	53.1728	42.1744	2.01395	51.2078	44.88
80.7087	53.6924	41.4263	30.0157	4.14394	46.6987	65.49
48.715	52.7304	38.7472	27.1801	2.10942	64.8702	48.88
72.7707	76.6348	49.6475	27.5834	2.25089	88.8916	28.24
60.7958	74.4267	45.6184	36.3593	2.52103	75.2907	66.35
59.8871	51.5829	45.0293	14.856		57.742	40.86
56.1584		41.3395	26.6107		95.3056	49.52
79.6045		49.6405	25.5491		53.895	77.02
66.4998		45.9676			57.8718	68.632
65.5759		46.158			84.4076	69.2114
80.2318		38.8811			92.3833	48.689
66.0583		42.7852			82.4972	56.3349
69.6045		49.96			47.9294	64.4513
82.3414		44.02			82.83
44.3839		47.14			85.29
95.8472					88.49
					60.43

## Sheet: Fig 1B
	PBS														GCG
Control	68.632	69.2114	48.689	56.3349	64.4513	90.9349	60.9879	86.1386	103.252	79.703	79.6562				37.8311	44.6314	36.2109	50.7162	51.2589	42.8751	50.5494	46.55	44.4796	39.0084	61.2154	48.9625	54.1667
Glp1r;Gcgrβcell-/-	57.7485	66.6534	65.6532	69.5678	73.466	79.7235									67.6791	61.5287	57.6032	65.0675	78.2612	44.6559	66.797	62.7288

## Sheet: Fig 1C
	0													10
20 µg/kg	0.212	0.261	0.645	0.454	0.323	0.212	0.212	0.577	0.394	0.339	0.461	0.236		0.326	0.271	0.518	0.212	0.447	0.328	0.679	0.421	0.304	0.521	0.321	0.368
1 mg/kg	0.233	0.759	0.38	0.257	0.423	0.478	0.28	0.313	0.574	0.49	0.356	0.5		0.278	1.253	0.212	0.212	0.575	0.226	1.397	0.236	0.526	1.029	1.303	0.675

## Sheet: Fig 1D
PBS	INS (1 U/kg)	GCG (20 µg/kg)	GCG (1 mg/kg)	INS + GCG (20 µg/kg)
35.6843	40.2723	24.6739	10.1456	8.2851
57.4477	56.1889	72.4908	44.6601	26.2326
65.1338	50.8975	19.5688	23.7234	11.127
31.6047	39.0621	69.5322	17.8711	11.4403
50.8649	25.6617	26.6521	30.5792	6.22855
41.3467	34.3608	41.6407	9.79727	14.5388
19.0774	18.8662	18.6873	3.26375	14.9432
22.7919	12.4455	18.8362	13.5147	19.4579
44.8184	23.2873	28.6306		4.24802
31.4206				26.6438
31.629				9.83149
41.719				23.4369
17.9866				0.161418
32.7199

## Sheet: Fig 1E
PBS	INS (1 U/kg)	GCG (20 µg/kg)	GCG (1 mg/kg)	INS + GCG (20 µg/kg)
1.71353	2.69922	1.98193	2.99691	1.03888
1.82261	2.51843	2.15767	1.56844	1.40695
2.26541	2.7788	1.35974	2.32167	1.60189
2.0513	2.1994	1.71753	1.47832	2.86495
	1.8114	1.711		1.50635
	1.46613			1.45632

## Sheet: Fig 1F
	PBS										GCG
Control	52.804	42.93	38.934	65.62	44.6626	32.5264					27.171	54.117	11.314	28.429	21.941	6.85456	14.2464	10.1634
Gcgrhep-/-	82.691	53.046	50.032	49.578	44.388	84.4038	71.0908	31.9945			76.102	72.399	37.995	43.092	29.502	65.3841	31.542	58.4723

## Sheet: Fig 1G
PBS	INS/GCG
94.1401	51.0733
31.3445	23.9435
41.1945	39.2103
23.5682	63.9578
	46.1821

## Sheet: Fig 2A
PBS	INS (1 U/kg)	GCG (20 µg/kg)	INS + GCG (20 µg/kg)	GCG (1 mg/kg)
0.26	0.96	1.8	1.38	1.69795
0.28	0.72	1.33	3.69	3.19565
0.35	0.87	2.1	8.84	3.31424
0.32	1.41	0.52	4
0.61	0.64	1.6	4.16
0.521872
0.476453
0.421885

## Sheet: Fig 2B
PBS	INS (1 U/kg)	GCG (20 µg/kg)	INS + GCG (20 µg/kg)	GCG (1 mg/kg)
0.0085	0.0446	0.0333	0.0173	0.0492537
0.0079	0.029	0.0458	0.0456	0.0545201
0.0072	0.0125	0.024	0.048	0.0897033
0.0079	0.0196	0.0114	0.0494
0.0183	0.0132	0.0206	0.074
0.034215
0.0331702
0.0188753

## Sheet: Fig 2C
PBS	INS (1 U/kg)	GCG (20 µg/kg)	INS + GCG (20 µg/kg)	GCG (1 mg/kg)
0.0245	0.0345	0.039	0.0438	0.0385356
0.0332	0.0307	0.04	0.0442	0.042236
0.0344	0.0442	0.0545	0.0478	0.0530035
0.0382	0.0403	0.0398	0.0465
0.0436	0.0394	0.0329	0.0525
0.0287879
0.0228628
0.020202

[truncated: 39 more sheets: Fig 2D, Fig 2F, Fig 3A, Fig 3B, Fig 3C, Fig 3D, Fig 3E, Fig 3F, Fig 3G, Fig 4B, Fig 4C, Fig 4D, Fig 4E, Fig 4F, Fig 4G, Fig 4H, Fig 4I, Fig 5A, Fig 5B, Fig 5C …]
